# Supplementary material for: Economic Value, Relative Vulnerability and Honeybee Colony Supply–Demand Imbalance in Chinese Agriculture, 2010–2024
Source: Insects. 2026 Jun 27;17(7):673. doi: 10.3390/insects17070673 (PMC13410687; doi:10.3390/insects17070673)
Supplement: Supplementary file 1 [file insects-17-00673-s001.zip]

Archive with 1 entries (1 files):
- insects-4354928-supplementary.pdf
